# Supplementary material for: A Narrative Commentary on the Use of a Rational Emotive Behavior Therapy-Informed Group to Address Irrational Beliefs, Posttraumatic Stress Disorder, and Comorbidities
Source: Brain Sci. 2024 Jan 26;14(2):129. doi: 10.3390/brainsci14020129 (PMC10886947; doi:10.3390/brainsci14020129)
Supplement: Supplementary file 1 [file brainsci-14-00129-s001.zip]

Archive with 1 entries (1 files):
- brainsci-2759162-supplementary.pdf
